# Supplementary material for: Impact of the COVID-19 Pandemic on the Pediatric Hospital Visits: Evidence from the State of Florida
Source: Pediatr Rep. 2022 Feb 1;14(1):58–70. doi: 10.3390/pediatric14010010 (PMC8883905; doi:10.3390/pediatric14010010)
Supplement: Supplementary file 1 [file pediatrrep-14-00010-s001.zip]

Archive with 1 entries (1 files):
- pediatrrep-1528189-supplementary.pdf
